# Supplementary material for: Pharmacodynamic Evaluation of Adjuvant Targets: Low Molecular Weight PBP7/8 Effects on β-Lactam Activity Against Carbapenem-Resistant Acinetobacter Baumannii
Source: Pharmaceuticals (Basel). 2025 Jun 18;18(6):918. doi: 10.3390/ph18060918 (PMC12196172; doi:10.3390/ph18060918)
Supplement: Supplementary file 1 [file pharmaceuticals-18-00918-s001.zip]

Archive with 1 entries (1 files):
- pharmaceuticals-3680971-supplementary.pdf
